# Supplementary material for: TGFβR-1/ALK5 inhibitor RepSox induces enteric glia-to-neuron transition and influences gastrointestinal mobility in adult mice
Source: Acta Pharmacol Sin. 2022 Jul 6;44(1):92–104. doi: 10.1038/s41401-022-00932-4 (PMC9813375; doi:10.1038/s41401-022-00932-4)
Supplement: Supplementary file 1 — Supplementary Table S1 [file 41401_2022_932_MOESM1_ESM.xls]

## Sheet: Sheet1
Primers sequences for Real-time PCR.
Gene	Accession number	Species	Primer sequences(5’-3’)
HuCD	NM_010487.2	Mouse	FW: ATGGTCACTCAGATACTGGGG
			Rev: TTCTGGGGTAGGTAGTTGACG
TUJ1	NM_023279	Mouse	FW: TAGACCCCAGCGGCAACTAT
			Rev: GTTCCAGGTTCCAAGTCCACC
PGP9.5	NM_011670.2	Mouse	FW: AGGGACAGGAAGTTAGCCCTA
			Rev: AGCTTCTCCGTTTCAGACAGA
Sox10	NM_011437.1	Mouse	FW: AGGTTGCTGAACGAAAGTGAC
			Rev: CCGAGGTTGGTACTTGTAGTCC
S100β	NM_001081159	Mouse	FW: GGACGCCAATAAAGACAACGA
			Rev: CGTTACACGCAACCGTCAGA
B-FABP	NM_021272.3	Mouse	FW: GGACACAATGCACATTCAAGAAC
			Rev: CCGAACCACAGACTTACAGTTT
β-actin	NM_007393.5	Mouse	FW: GGCTGTATTCCCCTCCATCG
			Rev: CCAGTTGGTAACAATGCCATGT
