# Supplementary material for: TGFβR-1/ALK5 inhibitor RepSox induces enteric glia-to-neuron transition and influences gastrointestinal mobility in adult mice
Source: Acta Pharmacol Sin. 2022 Jul 6;44(1):92–104. doi: 10.1038/s41401-022-00932-4 (PMC9813375; doi:10.1038/s41401-022-00932-4)
Supplement: Supplementary file 2 — Supplementary Table S2 [file 41401_2022_932_MOESM2_ESM.xls]

## Sheet: Sheet1
shRNA Primers：
scramble	FW: TGCGACGTTGTCGTATGATCATTCAAGAGATGATCATACGACAACGTCG CTTTTTTC
	Rev: TCGAGAAAAAAGCGACGTTGTCGTATGATCATCTCTTGAATGATCATACGACAACGTCGCA
shRNA1	FW: TGGCTGACAGCTTTGCGAATTAATTCAAGAGATTAATTCGCAAAGCTGTCAGCCTTTTTTC
	Rev: TCGAGAAAAAAGGCTGACAGCTTTGCGAATTAATCTCTTGAATTAATTCGCAAAGCTGTCAGCCA
shRNA2	FW: TGGTTGGTGTCAGATTATCATTTCAAGAGAATGATAATCTGACACCAACCTTTTTTC
	Rev: TCGAGAAAAAAGGTTGGTGTCAGATTATCATTCTCTTGAAATGATAATCTGACACCAACCA
